# Supplementary material for: Niraparib Suppresses Cholangiocarcinoma Tumor Growth by Inducing Oxidative and Replication Stress
Source: Cancers (Basel). 2021 Aug 31;13(17):4405. doi: 10.3390/cancers13174405 (PMC8430987; doi:10.3390/cancers13174405)
Supplement: Supplementary file 1 [file cancers-13-04405-s001.zip]

Archive with 1 entries (1 files):
- cancers-1257541-supplementary.pdf
